# Supplementary material for: Pulmonary inflammation and viral replication define distinct clinical outcomes in fatal cases of COVID-19
Source: PLoS Pathog. 2024 Jun 5;20(6):e1012222. doi: 10.1371/journal.ppat.1012222 (PMC11182505; doi:10.1371/journal.ppat.1012222)
Supplement: S1 Data — (XLSX) [file ppat.1012222.s006.xlsx]

## Sheet: 1A
Uninfected Control	COVID-19
9.19524	350.226
0	146.633
36.5877	139.745
127.69	119.066
62.8113	456.768
	139.43
	132.298
	486.029
	250.753
	127.193
	144.545
	122.42
	362.139
	152.161
	67.219
	283.456
	260.436
	152.337
	177.582
	65.7468
	79.8072
	130.329
	367.216
	501.321
	362.184
	497.532
	318.324
	96.7607
	89.9623
	483.821
	35.3306
	282.372
	790.196
	297.124
	172.484
	221.961
	233.91
	214.658
	190.943
	203.504
	382.253
	221.327
	389.254
	104.415
	128.818
	176.951

## Sheet: 1C
Uninfected Control	COVID-19
59.6885	247.215
59.41	143.895
115.88	75.9029
37.93	257.787
31.34	371.374
	98.6114
	502.072
	155.406
	75.7471
	211.666
	33.6396
	26.8761
	131.739
	162.584
	131.515
	53.0959
	121.944
	95.2659
	110.107
	27.025
	104.13
	100.28
	174.754
	71.8281
	382.658
	61.8275
	545.772
	163.821
	633.477
	112.451
	377.841
	219.658
	195.259
	302.362
	135.634
	71.666
	269.491
	424.142
	465.884
	583.596
	173.434
	185.53
	214.886
	173.768
	92.0494
	259.753
	70.3084

## Sheet: 1E
COVID-19
95
97
90
92

## Sheet: 2A
Illness time	N2 Copies/mg
18	3.49873
23	0
5	4.39222
48	3.01692
11	7.69074
5	6.12256
5	7.54164
8	7.79715
22	5.4196
7	8.18695
23	3.81189
4	3.2537
37	2.61404
20	2.42822
31	3.67005
7	5.83524
10	5.91509
30	3.06006
19	4.21593
5	3.32451
13	4.17764
9	6.73406
5	7.73756
17	2.50629
28	0
13	2.85414
28	4.06026
15	4.09425
13	0
6	5.57422
1	7.4732
13	5.92192
30	3.37239
24	2.3717
18	3.78562
12	5.27822
26	3.93824
20	5.47353
19	4.94313
25	2.70269
12	0
41	0
34	0
38	3.54603
11	3.99596
24	7.28158
17	3.74789

## Sheet: 2B
Illness time	E copies/mg
18	6.5539
23	0
5	7.5554
48	5.7064
11	9.09812
5	8.20584
5	9.22957
8	9.17141
22	7.66212
7	9.62779
23	6.56271
4	6.42398
37	6.18719
20	6.09068
31	6.16064
7	7.43188
10	8.02577
30	5.74608
19	6.29853
5	6.16014
13	7.09424
9	8.833
5	9.34548
17	5.51386
28	6.12896
13	5.93643
28	6.87074
15	6.84635
13	0
6	7.80117
1	8.84791
13	8.061
30	6.3263
24	4.42282
18	6.71784
12	7.08274
26	6.12848
20	7.35804
19	7.0452
25	0
12	5.92969
41	0
34	0
38	0
11	8.56936
24	0
17	7.19196

## Sheet: 2C
Illness time	NLRP3 punctas
18	247.215
23	143.895
5	75.9029
48	257.787
11	371.374
5	98.6114
5	502.072
8	155.406
22	75.7471
7	211.666
23	33.6396
4	26.8761
37	131.739
20	162.584
31	131.515
7	53.0959
10	121.944
30	95.2659
19	110.107
5	27.025
13	104.13
9	100.28
5	174.754
17	71.8281
28	382.658
13	61.8275
28	545.772
15	163.821
13	633.477
6	112.451
13	219.658
30	195.259
24	302.362
18	135.634
12	71.666
26	269.491
20	424.142
19	465.884
25	583.596
12	173.434
41	185.53
34	214.886
38	173.768
11	92.0494
24	259.753
17	70.3084

## Sheet: 2D
Illness time	ASC puncta
18	350.226
23	146.633
5	139.745
48	119.066
11	456.768
5	139.43
5	132.298
8	896.288
22	486.029
7	250.753
23	127.193
4	144.545
37	122.42
20	362.139
31	152.161
7	67.219
10	283.456
30	260.436
19	152.337
5	177.582
13	65.7468
9	79.8072
5	130.329
17	367.216
28	501.321
13	362.184
28	497.532
15	318.324
13	96.7607
6	89.9623
13	35.3306
30	282.372
24	790.196
18	297.124
12	172.484
26	221.961
20	233.91
19	214.658
25	190.943
12	203.504
41	382.253
34	221.327
38	389.254
11	104.415
24	128.818
17	176.951

## Sheet: 2E
NLRP3 puncta	PaO2/FiO2
247.215	209.524
143.895	89.5
75.9029	147.8
257.787	68.9
98.6114	187.75
502.072	35.381
155.406	106.857
75.7471	107.333
211.666	257.143
33.6396	128
26.8761	238.095
131.739	100
162.584	194.286
131.515	166.8
121.944	281.905
95.2659	134.364
110.107	80.2
27.025	309.048
104.13	138.545
100.28	78.2
174.754	187.6
71.8281	261.905
382.658	343.6
61.8275	202
545.772	136.6
163.821	157.25
633.477	1.37636
112.451	306.667
219.658	93.6
195.259	63.6
302.362	101.667
135.634	126.667
71.666	169.8
269.491	110.857
424.142	58.2
465.884	93.8
583.596	261.905
173.434	304.762
185.53	217
214.886	80.3529
173.768	73.2
92.0494	70.8
259.753	89.5
70.3084	143.8

## Sheet: 3D
Cluster 1	Cluster 2
18	48
23	23
5	4
11	37
5	31
5	10
8	30
22	5
7	13
20	5
7	17
19	28
9	28
13	15
1	13
20	6
	13
	30
	24
	18
	12
	26
	19
	25
	12
	41
	34
	38
	11
	24
	17

## Sheet: 3E
Cluster 1	Cluster 2
286.67	99.23
111.9	241
251.7	142.57
152	114
204	123.43
128	175
263	93.6
252	43
215	75
286	169
89	93
408.1	283.5
	63.4
	70.8
	143
	142.3
	128
	129
	223.25
	153
	74
	343.6
	89.5
	170
	185
	185

[truncated: 23 more sheets: 3F, 3G, 3H, 4A, 4B, 4C, 5A, 5B, 5C, 5E, 5F, 5G, 5H, 5I, 5J, 5K, 5L, 5M, 6B, 6C …]
